# Supplementary material for: Development of [18F]AldoView as the First Highly Selective Aldosterone Synthase PET Tracer for Imaging of Primary Hyperaldosteronism
Source: J Med Chem. 2021 Jun 17;64(13):9321–9. doi: 10.1021/acs.jmedchem.1c00539 (PMC8273890; doi:10.1021/acs.jmedchem.1c00539)
Supplement: Supplementary file 2 — jm1c00539_si_002.csv [file jm1c00539_si_002.csv]

Compound	SMILES
1	FC1=C(F)C=C(NC2CC2)C([N+]([O-])=O)=C1
2	FC1=C(F)C=C(NC2CC2)C(N)=C1
3	FC1=C(F)C=C(N(C2CC2)C(C3=CN=CC(F)=C3)=N4)C4=C1
4	FC1=C(F)C=C(N(C2CC2)C(C3=CN=CC(Br)=C3)=N4)C4=C1
5	CC(C=C1C2=CC(OC)=CC(OC)=C2)=CC=C1SCCC(OCC(CCCC)CCCC)=O
6	FC1=C(F)C=C(N(C2CC2)C(C3=CN=CC(SC4=CC=C(C)C=C4C5=CC(OC)=CC(OC)=C5)=C3)=N6)C6=C1
7	FC1=C(F)C=C(N(C2CC2)C(C3=CN=CC([S+]4C(C=CC(C)=C5)=C5C6=C4C=C(OC)C=C6OC)=C3)=N7)C7=C1
